# Supplementary material for: New Insights into Geometric Morphometry Applied to Fish Scales for Species Identification
Source: Animals (Basel). 2024 Apr 3;14(7):1090. doi: 10.3390/ani14071090 (PMC11010809; doi:10.3390/ani14071090)
Supplement: Supplementary file 1 [file animals-14-01090-s001.zip]

Archive with 1 entries (1 files):
- animals-2937539-supplementary.pdf
